# Supplementary material for: Comparison of amyloid PET measured in Centiloid units with neuropathological findings in Alzheimer’s disease
Source: Alzheimers Res Ther. 2020 Mar 4;12:22. doi: 10.1186/s13195-020-00587-5 (PMC7057642; doi:10.1186/s13195-020-00587-5)
Supplement: Supplementary file 1 — Additional file 1. Supplementary data tables. [file 13195_2020_587_MOESM1_ESM.xlsx]

## Sheet: Alz Res Ther supplementary data
Case number	Sex	Age at death (years)	Interval between scan and death (days)	Tracer	Centiloid (CL)	Adjusted Centiloid (CL)	C score category (high vs low)	C score category (none vs any)	Visual Read	Visual read binary	Clinicopathological diagnosis	AD diagnosis*	A score	B score	C score	ADNC score	ADNC binary classification
1	Male	78	1762	FBB	46.9081	49.3531	High	Any	High	Positive	AD	Yes	3	3	3	High	Likely AD
2	Male	89	1653	FBB	129.745	136.182	High	Any	High	Positive	AD	Yes	3	3	3	High	Likely AD
3	Female	86	518	FBB	53.5948	54.6403	High	Any	High	Positive	AD	Yes	3	3	3	High	Likely AD
4	Male	77	114	FBB	-6.11874	-6.06507	Low	None	Low	Negative	HS	No	2	1	0	Not	Unlikely AD
5	Male	79	399	FBB	93.2685	94.7491	High	Any	High	Positive	AD	Yes	3	3	3	High	Likely AD
6	Male	81	376	FBB	80.8043	81.9932	High	Any	High	Positive	AD	Yes	3	3	3	High	Likely AD
7	Female	91	436	FBB	94.3222	95.8796	High	Any	High	Positive	AD	Yes	3	3	3	High	Likely AD
8	Female	99	321	FBB	-7.09343	-7.00826	Low	None	Low	Negative	HC	No	0	0	0	Not	Unlikely AD
9	Male	94	235	FBB	9.45069	9.5948	Low	Any	Low	Negative	Dementia, no diagnostic features	No	3	2	1	Low	Unlikely AD
10	Female	49	533	FBB	-12.7976	-12.5454	Low	None	Low	Negative	MND	No	0	0	0	Not	Unlikely AD
11	Male	82	30	FBB	-19.9149	-19.8463	Low	None	Low	Negative	FTD	No	0	0	0	Not	Unlikely AD
12	Female	78	354	FBB	-11.6813	-11.5358	Low	None	Low	Negative	PSP	No	0	0	0	Not	Unlikely AD
13	Female	93	1871	FBB	-16.816	-15.884	Low	None	Low	Negative	HI	No	0	0	0	Not	Unlikely AD
14	Male	80	2053	FBB	14.1228	14.9176	Low	None	Low	Negative	PD + DLB	No	0	0	0	Not	Unlikely AD
15	Male	86	2039	FBB	13.7088	14.4909	Low	None	Low	Negative	PD + DLB	No	1	2	0	Low	Unlikely AD
16	Male	84	1949	FBB	58.2117	61.4618	High	Any	High	Positive	AD + CAA	Yes	3	3	3	High	Likely AD
17	Male	80	1907	PiB	-5.8413	-5.47965	Low	None	Low	Negative	FTD	No	0	0	0	Not	Unlikely AD
18	Male	99	547	PiB	85.03	86.7284	Low	Any	High	Positive	AD	Yes	2	3	1	Intermediate	Likely AD
19	Female	83	732	PiB	1.80148	1.84691	Low	None	Low	Negative	HS	No	0	0	0	Not	Unlikely AD
20	Female	80	1747	PiB	87.6713	92.2596	High	Any	High	Positive	AD	Yes	3	3	3	High	Likely AD
21	Male	77	1365	PiB	30.9331	32.2386	Low	None	High	Positive	PD + DLB	No	2	1	0	Not	Unlikely AD
22	Female	94	1005	PiB	127.502	131.828	High	Any	High	Positive	AD	Yes	3	3	3	High	Likely AD
23	Male	87	569	PiB	69.418	70.8596	Low	Any	High	Positive	HC	No	1	2	1	Low	Unlikely AD
24	Female	61	1853	PiB	96.5224	101.727	High	Any	High	Positive	AD	Yes	3	3	3	High	Likely AD
25	Female	68	882	PiB	111.837	71.7212	High	Any	High	Positive	AD	Yes	3	3	2	High	Likely AD
26	Male	80	681	PiB	95.687	98.0458	High	Any	High	Positive	DLB	No	1	2	2	Intermediate	Likely AD
27	Male	66	1813	PiB	56.2358	59.1986	High	Any	High	Positive	AD	Yes	3	3	3	High	Likely AD
28	Male	72	882	PiB	69.5782	115.207	High	Any	High	Positive	AD + DLB	No	2	3	2	High	Likely AD
29	Male	66	536	PiB	-4.93641	-4.80208	Low	None	Low	Negative	FTD + MND	No	0	0	0	Not	Unlikely AD
30	Female	64	1330	PiB	51.4546	53.6867	High	Any	High	Positive	AD	Yes	3	3	3	high	Likely AD
31	Female	73	2058	PiB	20.145	21.2674	High	Any	Low	Negative	AD	Yes	2	3	3	high	Likely AD
32	Male	53	2056	PiB	-5.5384	-5.18076	Low	None	Low	Negative	CBD + PD	No	0	2	0	not	Unlikely AD
33	Male	82	1512	PiB	43.6483	45.641	High	Any	High	Positive	CAA + DLB + FTD	No	2	1	2	low	Unlikely AD
34	Female	72	1284	PiB	11.2682	11.7668	Low	Any	Low	Negative	DLB	No	2	2	1	intermediate	Likely AD
35	Female	73	1632	PiB	-3.93055	-3.70687	Low	None	Low	Negative	FTD	No	0	0	0	not	Unlikely AD
36	Female	72	465	PiB	-6.24127	-6.09028	Low	None	Low	Negative	FTD	No	0	1	0	not	Unlikely AD
37	Male	73	665	PiB	6.21443	6.34894	Low	None	Low	Negative	FTD	No	0	1	0	not	Unlikely AD
38	Male	69	1245	PiB	-0.157198	-0.191935	Low	None	Low	Negative	FTD	No	1	0	0	low	Unlikely AD
39	Male	62	444	PiB	0.165493	0.203402	Low	None	Low	Negative	FTD	No	0	0	0	not	Unlikely AD
40	Male	64	925	PiB	-12.9975	-12.5878	Low	None	Low	Negative	FTD	No	1	0	0	low	Unlikely AD
41	Male	61	1223	PiB	-13.0912	-12.5791	Low	None	Low	Negative	FTD	No	0	0	0	not	Unlikely AD
42	Male	68	1400	PiB	-14.6051	-13.9551	Low	None	Low	Negative	FTD + DLB	No	0	2	0	not	Unlikely AD
43	Female	76	1162	PiB	-2.88202	-2.78928	Low	None	Low	Negative	CBD + PD	No	1	1	0	low	Unlikely AD
44	Male	69	1622	PiB	98.4445	103.251	High	Any	High	Positive	AD	Yes	3	3	2	high	Likely AD
45	Female	72	985	PiB	-7.48005	-7.24956	Low	None	Low	Negative	MSA	No	0	0	0	not	Unlikely AD
46	Female	74	1607	PiB	1.20373	1.25876	Low	None	Low	Negative	PSP	No	0	1	0	not	Unlikely AD
47	Male	74	1207	PiB	107.585	111.834	High	Any	High	Positive	AD	Yes	3	3	3	high	Likely AD
48	Female	72	12	PiB	-1.26	N/A (CJD)	Low	Any	Low	Negative	CJD	No	0	0	0	not	Unlikely AD
49	Female	59	37	PiB	-5.4	N/A (CJD)	Low	None	Low	Negative	CJD	No	0	0	0	not	Unlikely AD
											AD = Alzheimer's disease; CAA = chronic amyloid angiopathy; CBD = corticobasal degeneration; CERAD = Consortium to Establish a Registry for Alzheimer's Disease; CJD = Creutzfeldt-Jakob disease; DLB = dementia with Lewy bodies; FTD = frontotemporal dementa; HC = healthy control; HI = hippocampal ischaemia, HS = hippocampal sclerosis; MND = Motor Neurone Disease; MSA = multisystem atrophy; PD = Par…
											*excluding AD mixed with other dementia types
